# Supplementary material for: Preschool Oscillometry and Later Asthma-Related Outcomes: A Systematic Review of Longitudinal Studies
Source: Children (Basel). 2026 May 29;13(6):756. doi: 10.3390/children13060756 (PMC13297737; doi:10.3390/children13060756)
Supplement: Supplementary file 1 [file children-13-00756-s001.zip]

Archive with 1 entries (1 files):
- children-4310195-supplementary.pdf
